# Supplementary material for: Computational Design of Novel Cyclic Peptides Endowed with Autophagy-Inhibiting Activity on Cancer Cell Lines
Source: Int J Mol Sci. 2024 Apr 24;25(9):4622. doi: 10.3390/ijms25094622 (PMC11083565; doi:10.3390/ijms25094622)
Supplement: Supplementary file 1 [file ijms-25-04622-s001.zip]

Archive with 1 entries (1 files):
- ijms-2958988-supplementary.pdf
